# Supplementary material for: Leinendera achaeta sp. n., a new species of robber fly from Brazil (Diptera, Asilidae, Asilinae)
Source: Zookeys. 2016 Feb 1;(558):109–18. doi: 10.3897/zookeys.558.6671 (PMC4768283; doi:10.3897/zookeys.558.6671)
Supplement: XML Treatment for Leinendera [file zookeys.558.6671-treatment1.xml]

<!DOCTYPE tp:taxon-treatment
  PUBLIC "-//TaxonX//DTD Taxonomic Treatment Publishing DTD v0 20100105//EN" "tax-treatment-NSO.dtd">
<tp:taxon-treatment xmlns:tp="http://www.plazi.org/taxpub"><tp:treatment-meta><kwd-group><label>Taxon classification</label><kwd><named-content content-type="kingdom">Animalia</named-content></kwd><kwd><named-content content-type="order">Diptera</named-content></kwd><kwd><named-content content-type="family">Asilidae</named-content></kwd></kwd-group><mixed-citation publication-type="journal"><person-group><name><surname>Camargo</surname><given-names>Alexssandro</given-names></name><name><surname>Vieira</surname><given-names>Rodrigo</given-names></name><name><surname>Köhler</surname><given-names>Andreas</given-names></name><name><surname>Rafael</surname><given-names>José Albertino</given-names></name></person-group><article-title><italic><tp:taxon-name><tp:taxon-name-part taxon-name-part-type="genus">Leinendera</tp:taxon-name-part> <tp:taxon-name-part taxon-name-part-type="species">achaeta</tp:taxon-name-part></tp:taxon-name></italic> sp. n., a new species of robber fly from Brazil (<tp:taxon-name><tp:taxon-name-part taxon-name-part-type="order">Diptera</tp:taxon-name-part></tp:taxon-name>, <tp:taxon-name><tp:taxon-name-part taxon-name-part-type="family">Asilidae</tp:taxon-name-part></tp:taxon-name>, <tp:taxon-name><tp:taxon-name-part taxon-name-part-type="subfamily">Asilinae</tp:taxon-name-part></tp:taxon-name>)</article-title><source>Zookeys</source><day>1</day><month>2</month><year>2016</year><volume>2016</volume><issue>558</issue><fpage>109</fpage><lpage>118</lpage><pub-id pub-id-type="doi">10.3897/zookeys.558.6671</pub-id></mixed-citation></tp:treatment-meta><tp:nomenclature><tp:taxon-name>
            <tp:taxon-name-part taxon-name-part-type="genus">Leinendera</tp:taxon-name-part>
          </tp:taxon-name><tp:taxon-authority>Carrera, 1945</tp:taxon-authority></tp:nomenclature><tp:treatment-sec sec-type="Diagnosis"><title>Diagnosis.</title><p>Brown oblique stripe extending from the base of the wing to the base of the fore and mid coxae (Figs <xref ref-type="fig" rid="F2">2</xref>, <xref ref-type="fig" rid="F2">4</xref>, <xref ref-type="fig" rid="F4">16</xref>, <xref ref-type="fig" rid="F5">24</xref>); wing with spots (of dense microtrichia) in apical third (Figs <xref ref-type="fig" rid="F2">6</xref>, <xref ref-type="fig" rid="F2">7</xref>, <xref ref-type="fig" rid="F4">18</xref>, <xref ref-type="fig" rid="F5">26</xref>); tergites with lateral marginal macrosetae (Figs <xref ref-type="fig" rid="F2">2</xref>, <xref ref-type="fig" rid="F4">16</xref>, <xref ref-type="fig" rid="F5">24</xref>).</p><fig id="F2" position="float" orientation="portrait"><label>Figures 2–7.</label><caption><p>
                <italic><tp:taxon-name><tp:taxon-name-part taxon-name-part-type="genus">Leinendera</tp:taxon-name-part> <tp:taxon-name-part taxon-name-part-type="species">achaeta</tp:taxon-name-part></tp:taxon-name></italic> sp. n. (<bold>2–6</bold> Holotype male.). <bold>2</bold> Habitus, lateral view <bold>3</bold> Head, frontal view <bold>4</bold> Head &amp; thorax, lateral view <bold>5</bold> Antenna, lateral view <bold>6</bold> Wing <bold>7</bold> Paratype wing. Abbreviations: pp: postpedicel.</p></caption><graphic xmlns:xlink="http://www.w3.org/1999/xlink" xlink:href="zookeys-558-109-g002.jpg" position="float" orientation="portrait" xlink:type="simple" id="oo_75749.jpg"/></fig><fig id="F3" position="float" orientation="portrait"><label>Figures 8–15.</label><caption><p>
                <italic><tp:taxon-name><tp:taxon-name-part taxon-name-part-type="genus">Leinendera</tp:taxon-name-part> <tp:taxon-name-part taxon-name-part-type="species">achaeta</tp:taxon-name-part></tp:taxon-name></italic> sp. n. Holotype male. <bold>8</bold> Terminalia, dorsal view <bold>9</bold> Terminalia, ventral view <bold>10</bold> Epandrium, gonocoxite and gonostylus <bold>11</bold> Terminalia, lateral view <bold>12</bold> Hypandrium <bold>13</bold> Gonocoxite and gonostylus <bold>14</bold> Subepandrial sclerite <bold>15</bold> Aedeagus. Abbreviations: aed: aedeagus; cerc: cercus; ej apod: ejaculatory apodeme; epand: epandrium; goncx: gonocoxite; gonst: gonostylus; hypd: hypandrium; sub scl: subepandrial sclerite.</p></caption><graphic xmlns:xlink="http://www.w3.org/1999/xlink" xlink:href="zookeys-558-109-g003.jpg" position="float" orientation="portrait" xlink:type="simple" id="oo_75750.jpg"/></fig><fig id="F4" position="float" orientation="portrait"><label>Figures 16–23.</label><caption><p>
                <italic><tp:taxon-name><tp:taxon-name-part taxon-name-part-type="genus">Leinendera</tp:taxon-name-part> <tp:taxon-name-part taxon-name-part-type="species">nigra</tp:taxon-name-part></tp:taxon-name></italic> Vieira, 2012. Holotype male (modiﬁed from Vieira 2012). <bold>16</bold> Head, lateral view <bold>17</bold> Head, frontal view <bold>18</bold> Wing <bold>19</bold> Terminalia, dorsal view <bold>20</bold> Subepandrial sclerite <bold>21</bold> Gonocoxite and gonostylus <bold>22</bold> Hypandrium <bold>23</bold> Aedeagus. Abbreviations: aed: aedeagus; cerc: cercus; ej apod: ejaculatory apodeme; epand: epandrium; goncx: gonocoxite; gonst: gonostylus; hypd: hypandrium; sub scl: subepandrial sclerite.</p></caption><graphic xmlns:xlink="http://www.w3.org/1999/xlink" xlink:href="zookeys-558-109-g004.jpg" position="float" orientation="portrait" xlink:type="simple" id="oo_75751.jpg"/></fig><fig id="F5" position="float" orientation="portrait"><label>Figures 24–31.</label><caption><p>
                <italic><tp:taxon-name><tp:taxon-name-part taxon-name-part-type="genus">Leinendera</tp:taxon-name-part> <tp:taxon-name-part taxon-name-part-type="species">rubra</tp:taxon-name-part></tp:taxon-name></italic> Carrera, 1945. Ordinary specimen male (modiﬁed from Vieira 2012). <bold>24</bold> Head, lateral view <bold>25</bold> Head, frontal view <bold>26</bold> Wing <bold>27</bold> Terminalia, dorsal view <bold>28</bold> Subepandrial sclerite <bold>29</bold> Gonocoxite and gonostylus <bold>30</bold> Hypandrium <bold>31</bold> Aedeagus. Abbreviations: aed: aedeagus; cerc: cercus; ej apod: ejaculatory apodeme; epand: epandrium; goncx: gonocoxite; gonst: gonostylus; hypd: hypandrium; sub scl: subepandrial sclerite.</p></caption><graphic xmlns:xlink="http://www.w3.org/1999/xlink" xlink:href="zookeys-558-109-g005.jpg" position="float" orientation="portrait" xlink:type="simple" id="oo_75752.jpg"/></fig></tp:treatment-sec></tp:taxon-treatment>
