# Supplementary material for: Leinendera achaeta sp. n., a new species of robber fly from Brazil (Diptera, Asilidae, Asilinae)
Source: Zookeys. 2016 Feb 1;(558):109–18. doi: 10.3897/zookeys.558.6671 (PMC4768283; doi:10.3897/zookeys.558.6671)
Supplement: XML Treatment for Leinendera achaeta [file zookeys.558.6671-treatment2.xml]

<!DOCTYPE tp:taxon-treatment
  PUBLIC "-//TaxonX//DTD Taxonomic Treatment Publishing DTD v0 20100105//EN" "tax-treatment-NSO.dtd">
<tp:taxon-treatment xmlns:tp="http://www.plazi.org/taxpub"><tp:treatment-meta><kwd-group><label>Taxon classification</label><kwd><named-content content-type="kingdom">Animalia</named-content></kwd><kwd><named-content content-type="order">Diptera</named-content></kwd><kwd><named-content content-type="family">Asilidae</named-content></kwd></kwd-group><mixed-citation publication-type="journal"><person-group><name><surname>Camargo</surname><given-names>Alexssandro</given-names></name><name><surname>Vieira</surname><given-names>Rodrigo</given-names></name><name><surname>Köhler</surname><given-names>Andreas</given-names></name><name><surname>Rafael</surname><given-names>José Albertino</given-names></name></person-group><article-title><italic><tp:taxon-name><tp:taxon-name-part taxon-name-part-type="genus">Leinendera</tp:taxon-name-part> <tp:taxon-name-part taxon-name-part-type="species">achaeta</tp:taxon-name-part></tp:taxon-name></italic> sp. n., a new species of robber fly from Brazil (<tp:taxon-name><tp:taxon-name-part taxon-name-part-type="order">Diptera</tp:taxon-name-part></tp:taxon-name>, <tp:taxon-name><tp:taxon-name-part taxon-name-part-type="family">Asilidae</tp:taxon-name-part></tp:taxon-name>, <tp:taxon-name><tp:taxon-name-part taxon-name-part-type="subfamily">Asilinae</tp:taxon-name-part></tp:taxon-name>)</article-title><source>Zookeys</source><day>1</day><month>2</month><year>2016</year><volume>2016</volume><issue>558</issue><fpage>109</fpage><lpage>118</lpage><pub-id pub-id-type="doi">10.3897/zookeys.558.6671</pub-id></mixed-citation></tp:treatment-meta><tp:nomenclature><tp:taxon-name>
            <tp:taxon-name-part taxon-name-part-type="genus">Leinendera</tp:taxon-name-part>
            <tp:taxon-name-part taxon-name-part-type="species">achaeta</tp:taxon-name-part>
            <object-id xmlns:xlink="http://www.w3.org/1999/xlink" content-type="zoobank" xlink:type="simple">http://zoobank.org/D4EA37A5-B70E-4327-8ACB-EC943DAE1848</object-id>
          </tp:taxon-name><tp:taxon-status xmlns:xlink="http://www.w3.org/1999/xlink" xlink:type="simple">sp. n.</tp:taxon-status><xref ref-type="fig" rid="F2">Figs 2–7</xref><xref ref-type="fig" rid="F3">, 8–15</xref></tp:nomenclature><tp:treatment-sec sec-type="Diagnosis"><title>Diagnosis.</title><p>Apical scutellar macrosetae absent; epandrium elongate, apical 1/3 triangular in lateral view (Figs <xref ref-type="fig" rid="F3">8–11</xref>); gonocoxite with an indentation on apical third of <!--PageBreak-->the inner margin (Figs <xref ref-type="fig" rid="F3">9</xref>, <xref ref-type="fig" rid="F3">10</xref>); hypandrium with distal margin straight, basal margin rounded (Fig. <xref ref-type="fig" rid="F3">12</xref>).</p><p>
            <bold>Male. Holotype.</bold> Body: Slender (Fig. <xref ref-type="fig" rid="F2">2</xref>). Head: Antenna (Fig. <xref ref-type="fig" rid="F2">5</xref>) with yellow scape and pedicel, with brown and yellow setae; yellow postpedicel with brown apex, and 16 times the length of first element of the stylus; stylus brown; second element of stylus five times the length of the first element. Vertex (Fig. <xref ref-type="fig" rid="F2">3</xref>) golden tomentose; ocellar tubercle brown tomentose with two brown, short, proclinate, ocellar setae; face and frons golden tomentose (Fig. <xref ref-type="fig" rid="F2">3</xref>), face moderately narrow (Fig. <xref ref-type="fig" rid="F2">3</xref>), lower facial margin silvery tomentose; gena dark-brown; pale yellow mystacal macrosetae (Figs <xref ref-type="fig" rid="F2">3</xref>, <xref ref-type="fig" rid="F2">4</xref>); occiput golden-brown tomentose; yellow occipital setae; 4-6 light brown postocular macrosetae; brown palpus with brown setae; apical setae of palpus longer than others; <!--PageBreak--><!--PageBreak-->light brown labrum, lacinia and postmentum, black labella and prementum; yellowish labial setae.</p><p>Thorax (Figs <xref ref-type="fig" rid="F2">2</xref>, <xref ref-type="fig" rid="F2">4</xref>). Antepronotum and postpronotum brown and golden tomentose; brown mesonotum; brown paramedian stripe, darker on anterior half; presutural and postsutural spots brown tomentose, area between spots grey tomentose; mesonotum grey tomentose laterally; brown scutellum with impressed rim, silvery tomentose; pleuron silvery tomentose with brown oblique stripe extending from base of wing to base of fore and mid coxae (Fig. <xref ref-type="fig" rid="F2">4</xref>). Chaetotaxy: Brown acrostichal setae; two brown notopleural macrosetae; one brown supra-alar macroseta and 1 brown supra-alar seta; one brown postalar macroseta; four brown, dorsocentral, presutural setae; four brown, dorsocentral, postsutural setae; apical scutellar macrosetae absent; one short, brown, discal scutellar seta; yellowish anatergal and katatergal setae; posterior meron + metanepisternum with yellow macroseta and pale yellow tuft of small setae on posterior margin.</p><p>Wing (Figs <xref ref-type="fig" rid="F2">6</xref>, <xref ref-type="fig" rid="F2">7</xref>). Hyaline basal 2/3, apical 1/3 extending to anal margin reaching anal cell with dense brown microtrichiae; dark brown veins; R<sub>2+3</sub> slightly sinuous at the level of the R<sub>4</sub> and R<sub>5</sub> bifurcation; cell r4 narrower basally; without costal dilatation; R<sub>4</sub> and R<sub>5</sub> bifurcation beyond level of the discal cell apex; crossvein r-m before level of discal cell middle (Obs. the additional r-m on figure 6 is an anomaly); microtrichia on posterior margin arranged in two divergent planes; pale-yellow halter.</p><p>Legs (Figs <xref ref-type="fig" rid="F2">2</xref>, <xref ref-type="fig" rid="F2">4</xref>). Narrow, yellow; apex of all femora with dark brown ring. Chaetotaxy: Hind trochanter with 1 yellow macrosetae; fore femur with 4 yellow setae ventrally; mid femur with 1 yellow anterior macroseta, 2–3 yellow macrosetae anteroventrally, 2–3 yellow macrosetae posteroventrally and 1 yellow, posterior, preapical macroseta; hind femur with 2 yellow anterior macrosetae, 2–3 dorsal preapical macrosetae and 3 yellow macrosetae posteroventrally; fore tibia with 3 yellow long macrosetae laterally; mid tibia with 4 yellow long macrosetae anteroventrally, 1 yellow posterior macroseta and 2 yellow macrosetae posteroventrally; hind tibia with 3 yellow anterior setae, 2 yellow posterior setae, 1 yellow anteroventral seta and 3 yellow posteroventral setae; tarsomere with yellow setae and macrosetae; yellow empodium and pulvillus; claws with light brown basal half and black apical half.</p><p>Abdomen (Fig. <xref ref-type="fig" rid="F2">2</xref>). Brown. Dark brown tergites, except I–III light brown laterally; tergites III–VI with silvery tomentose spots laterally; tergites with yellow, lateral, marginal macrosetae. Light brown sternites, except dark brown V–VI.</p><p>Terminalia (Figs <xref ref-type="fig" rid="F3">8–15</xref>). Light brown. Epandrium elongate, apical 1/3 triangular in lateral view (Figs <xref ref-type="fig" rid="F3">8–11</xref>); hypandrium with distal margin straight, proximal margin rounded (Fig. <xref ref-type="fig" rid="F3">12</xref>); gonocoxite with an indentation on apical third of inner margin (Figs <xref ref-type="fig" rid="F3">9</xref>, <xref ref-type="fig" rid="F3">10</xref>); gonostyle tapered and with rounded apex (Fig. <xref ref-type="fig" rid="F3">13</xref>); apex of subepandrial sclerite rounded (Fig. <xref ref-type="fig" rid="F3">14</xref>); ejaculatory apodeme narrow in lateral view (Fig. <xref ref-type="fig" rid="F3">15</xref>), aedeagal sheath subtriangular in lateral view (Fig. <xref ref-type="fig" rid="F3">15</xref>).</p><p>
            <bold>Length</bold>: Body length 11.9 mm; wing length 10.9 mm.</p><p>
            <bold>Holotype condition</bold>: Right postpedicel and right hind tarsus lost. Detached wing mounted on microslides, terminalia placed in microvial with glycerin, both pinned with the specimen.</p><!--PageBreak--><!--PageBreak--><!--PageBreak--><p>
            <bold>Variation (n = 2): Size.</bold> Body length 11.5–12.4 mm; wing length 10.1–10.5 mm. Face silvery tomentose; mid femur with 1–3 yellow anterior macrosetae; mid tibiae with 3 yellow long macrosetae anteroventrally.</p><p>
            <bold>Female</bold>: Unknown.</p></tp:treatment-sec><tp:treatment-sec sec-type="Etymology"><title>Etymology.</title><p>From the greek <italic>achaeta</italic>, a = absent and chaeta = bristles, referring to the absence of apical scutellar macrosetae.</p></tp:treatment-sec><tp:treatment-sec sec-type="Biology"><title>Biology.</title><p>All specimens of <italic><tp:taxon-name><tp:taxon-name-part taxon-name-part-type="genus">Leinendera</tp:taxon-name-part> <tp:taxon-name-part taxon-name-part-type="species">achaeta</tp:taxon-name-part></tp:taxon-name></italic> sp. n. were collected with Malaise traps placed in tobacco, <italic><tp:taxon-name><tp:taxon-name-part taxon-name-part-type="genus">Nicotiana</tp:taxon-name-part> <tp:taxon-name-part taxon-name-part-type="species">tabacum</tp:taxon-name-part></tp:taxon-name></italic> L., plantations. The vegetation surrounding the tobacco plantations was composed mainly by grasslands and shrubs of small to medium size. No information about the prey is known.</p></tp:treatment-sec><tp:treatment-sec sec-type="Discussion"><title>Discussion.</title><p>Differs from the other two species of <italic><tp:taxon-name><tp:taxon-name-part taxon-name-part-type="genus">Leinendera</tp:taxon-name-part></tp:taxon-name></italic> by the absence of apical scutellar macrosetae and characters of the terminalia (Figs <xref ref-type="fig" rid="F2">2</xref>–<xref ref-type="fig" rid="F3">15</xref>). When describing <italic><tp:taxon-name><tp:taxon-name-part taxon-name-part-type="genus">Leinendera</tp:taxon-name-part></tp:taxon-name></italic>, <xref ref-type="bibr" rid="B2">Carrera (1945)</xref> mentioned that the genus was distinct from <italic><tp:taxon-name><tp:taxon-name-part taxon-name-part-type="genus">Glaphyropyga</tp:taxon-name-part></tp:taxon-name></italic> by the presence of apical scutellar setae. However, that author described the taxon based on a single species and, with the inclusion of <italic><tp:taxon-name><tp:taxon-name-part taxon-name-part-type="genus">Leinendera</tp:taxon-name-part> <tp:taxon-name-part taxon-name-part-type="species">achaeta</tp:taxon-name-part></tp:taxon-name></italic> sp. n., this character can no longer be used in the diagnosis of the genus. Regardless, <italic><tp:taxon-name><tp:taxon-name-part taxon-name-part-type="genus">Leinendera</tp:taxon-name-part> <tp:taxon-name-part taxon-name-part-type="species">achaeta</tp:taxon-name-part></tp:taxon-name></italic> sp. n., <italic><tp:taxon-name><tp:taxon-name-part taxon-name-part-type="genus">Leinendera</tp:taxon-name-part> <tp:taxon-name-part taxon-name-part-type="species">nigra</tp:taxon-name-part></tp:taxon-name></italic> Vieira, 2012 and <italic><tp:taxon-name><tp:taxon-name-part taxon-name-part-type="genus">Leinendera</tp:taxon-name-part> <tp:taxon-name-part taxon-name-part-type="species">rubra</tp:taxon-name-part></tp:taxon-name></italic> Carrera, 1945 have a brown oblique stripe extending from the base of the wing to the base of the fore and mid coxae (Figs <xref ref-type="fig" rid="F4">16</xref>, <xref ref-type="fig" rid="F5">24</xref>), which could be used as a new diagnostic character for the genus, since it does not occur in any other closely related genus of <tp:taxon-name><tp:taxon-name-part taxon-name-part-type="subfamily">Asilinae</tp:taxon-name-part></tp:taxon-name>.</p></tp:treatment-sec><tp:treatment-sec sec-type="type material"><title>Type material.</title><p>Holotype: BRA[ZIL], <bold>RS</bold> [<bold>Rio Grande do Sul</bold>], Santa Cruz do Sul, Premium 08/09, 21.02.2009, Armadilha de Malaise / N: 34378 L: 6 P: H: / Holotype <italic><tp:taxon-name><tp:taxon-name-part taxon-name-part-type="genus">Leinendera</tp:taxon-name-part> <tp:taxon-name-part taxon-name-part-type="species">achaeta</tp:taxon-name-part></tp:taxon-name></italic> Vieira, Camargo, Köhler &amp; Rafael sp. nov. <bold>(male <named-content xmlns:xlink="http://www.w3.org/1999/xlink" content-type="dwc:institutional_code" xlink:type="simple"><named-content content-type="dwc:institutional_code" xlink:type="simple">INPA</named-content></named-content>)</bold>.</p><p>Paratypes: BRA[ZIL], <bold>RS</bold> [<bold>Rio Grande do Sul</bold>], Lagoão, 08.03.2009, Armadilha de Malaise / N: 29577 L: 108 Lote álcool: 23120 P: H: / Paratype <italic><tp:taxon-name><tp:taxon-name-part taxon-name-part-type="genus">Leinendera</tp:taxon-name-part> <tp:taxon-name-part taxon-name-part-type="species">achaeta</tp:taxon-name-part></tp:taxon-name></italic> Vieira, Camargo, Köhler &amp; Rafael <bold>(1 male <abbrev xmlns:xlink="http://www.w3.org/1999/xlink" content-type="institution" xlink:title="Coleção Entomológica de Santa Cruz do Sul, Santa Cruz do Sul, Brazil" xlink:type="simple">CESC</abbrev>)</bold>; BRA[ZIL], <bold>RS</bold> [<bold>Rio Grande do Sul</bold>], Vera Cruz, CTA 28.11.2008, Armadilha de Malaise / N: 29657 L: 143 Lote álcool: 16444-15 P: H: / Paratype <italic><tp:taxon-name><tp:taxon-name-part taxon-name-part-type="genus">Leinendera</tp:taxon-name-part> <tp:taxon-name-part taxon-name-part-type="species">achaeta</tp:taxon-name-part></tp:taxon-name></italic> Vieira, Camargo, Köhler &amp; Rafael <bold>(1 male <abbrev xmlns:xlink="http://www.w3.org/1999/xlink" content-type="institution" xlink:title="Coleção Entomológica de Santa Cruz do Sul, Santa Cruz do Sul, Brazil" xlink:type="simple">CESC</abbrev>)</bold>.</p></tp:treatment-sec><tp:treatment-sec sec-type="Distribution"><title>Distribution.</title><p>Brazil: Rio Grande do Sul state.</p></tp:treatment-sec><tp:treatment-sec><!--Section generated to contain objects referenced in tp:taxon-treatment.--><fig id="F2" position="float" orientation="portrait"><label>Figures 2–7.</label><caption><p>
                <italic><tp:taxon-name><tp:taxon-name-part taxon-name-part-type="genus">Leinendera</tp:taxon-name-part> <tp:taxon-name-part taxon-name-part-type="species">achaeta</tp:taxon-name-part></tp:taxon-name></italic> sp. n. (<bold>2–6</bold> Holotype male.). <bold>2</bold> Habitus, lateral view <bold>3</bold> Head, frontal view <bold>4</bold> Head &amp; thorax, lateral view <bold>5</bold> Antenna, lateral view <bold>6</bold> Wing <bold>7</bold> Paratype wing. Abbreviations: pp: postpedicel.</p></caption><graphic xmlns:xlink="http://www.w3.org/1999/xlink" xlink:href="zookeys-558-109-g002.jpg" position="float" orientation="portrait" xlink:type="simple" id="oo_75749.jpg"/></fig><fig id="F3" position="float" orientation="portrait"><label>Figures 8–15.</label><caption><p>
                <italic><tp:taxon-name><tp:taxon-name-part taxon-name-part-type="genus">Leinendera</tp:taxon-name-part> <tp:taxon-name-part taxon-name-part-type="species">achaeta</tp:taxon-name-part></tp:taxon-name></italic> sp. n. Holotype male. <bold>8</bold> Terminalia, dorsal view <bold>9</bold> Terminalia, ventral view <bold>10</bold> Epandrium, gonocoxite and gonostylus <bold>11</bold> Terminalia, lateral view <bold>12</bold> Hypandrium <bold>13</bold> Gonocoxite and gonostylus <bold>14</bold> Subepandrial sclerite <bold>15</bold> Aedeagus. Abbreviations: aed: aedeagus; cerc: cercus; ej apod: ejaculatory apodeme; epand: epandrium; goncx: gonocoxite; gonst: gonostylus; hypd: hypandrium; sub scl: subepandrial sclerite.</p></caption><graphic xmlns:xlink="http://www.w3.org/1999/xlink" xlink:href="zookeys-558-109-g003.jpg" position="float" orientation="portrait" xlink:type="simple" id="oo_75750.jpg"/></fig><fig id="F4" position="float" orientation="portrait"><label>Figures 16–23.</label><caption><p>
                <italic><tp:taxon-name><tp:taxon-name-part taxon-name-part-type="genus">Leinendera</tp:taxon-name-part> <tp:taxon-name-part taxon-name-part-type="species">nigra</tp:taxon-name-part></tp:taxon-name></italic> Vieira, 2012. Holotype male (modiﬁed from Vieira 2012). <bold>16</bold> Head, lateral view <bold>17</bold> Head, frontal view <bold>18</bold> Wing <bold>19</bold> Terminalia, dorsal view <bold>20</bold> Subepandrial sclerite <bold>21</bold> Gonocoxite and gonostylus <bold>22</bold> Hypandrium <bold>23</bold> Aedeagus. Abbreviations: aed: aedeagus; cerc: cercus; ej apod: ejaculatory apodeme; epand: epandrium; goncx: gonocoxite; gonst: gonostylus; hypd: hypandrium; sub scl: subepandrial sclerite.</p></caption><graphic xmlns:xlink="http://www.w3.org/1999/xlink" xlink:href="zookeys-558-109-g004.jpg" position="float" orientation="portrait" xlink:type="simple" id="oo_75751.jpg"/></fig><fig id="F5" position="float" orientation="portrait"><label>Figures 24–31.</label><caption><p>
                <italic><tp:taxon-name><tp:taxon-name-part taxon-name-part-type="genus">Leinendera</tp:taxon-name-part> <tp:taxon-name-part taxon-name-part-type="species">rubra</tp:taxon-name-part></tp:taxon-name></italic> Carrera, 1945. Ordinary specimen male (modiﬁed from Vieira 2012). <bold>24</bold> Head, lateral view <bold>25</bold> Head, frontal view <bold>26</bold> Wing <bold>27</bold> Terminalia, dorsal view <bold>28</bold> Subepandrial sclerite <bold>29</bold> Gonocoxite and gonostylus <bold>30</bold> Hypandrium <bold>31</bold> Aedeagus. Abbreviations: aed: aedeagus; cerc: cercus; ej apod: ejaculatory apodeme; epand: epandrium; goncx: gonocoxite; gonst: gonostylus; hypd: hypandrium; sub scl: subepandrial sclerite.</p></caption><graphic xmlns:xlink="http://www.w3.org/1999/xlink" xlink:href="zookeys-558-109-g005.jpg" position="float" orientation="portrait" xlink:type="simple" id="oo_75752.jpg"/></fig></tp:treatment-sec><ref-list><ref id="B2"><mixed-citation xmlns:xlink="http://www.w3.org/1999/xlink" xlink:type="simple">
          <person-group><name name-style="western"><surname>Carrera</surname><given-names>M</given-names></name></person-group> (<year>1945</year>) <article-title>Estudo sobre os gêneros <italic><tp:taxon-name><tp:taxon-name-part taxon-name-part-type="genus">Glaphyropyga</tp:taxon-name-part></tp:taxon-name></italic> e <italic><tp:taxon-name><tp:taxon-name-part taxon-name-part-type="genus">Senoprosopis</tp:taxon-name-part></tp:taxon-name></italic> com descrição de novo gênero e novas espécies.</article-title> <source>Papéis Avulsos do Departamento de Zoologia</source> <volume>5</volume>: <fpage>175</fpage>–<lpage>192</lpage>.</mixed-citation></ref></ref-list></tp:taxon-treatment>
